# Supplementary material for: Advice to use infant formula and free samples are common in both urban and rural areas in China: a cross-sectional survey
Source: Public Health Nutr. 2021 Jan 8;24(8):1977–88. doi: 10.1017/S1368980020005364 (PMC8145468; doi:10.1017/S1368980020005364)
Supplement: Supplementary file 1 [file S1368980020005364sup.zip]

Archive with 3 entries (3 files):
- S1368980020005364sup001.pdf
- S1368980020005364sup002.pdf
- S1368980020005364sup003.docx
